# Supplementary material for: Establishing a reference array for the CS-αβ superfamily of defensive peptides
Source: BMC Res Notes. 2016 Nov 18;9:490. doi: 10.1186/s13104-016-2291-0 (PMC5116183; doi:10.1186/s13104-016-2291-0)
Supplement: Supplementary file 1 — Additional file 1: Figure S1. Alignment of CS-αβ superfamily sequences with reference array. Alignment to a ten-cysteine reference array based on the cysteines forming the CSH motif (C3–C8, C4–C9) and the third bond completing the CS-αβ fold (C2–C6). The GXC of the γ-core is usually at C6, except for mytilins (C7). A filled square indicates presence of the indicated cysteine and numbers in unfilled blocks represent the number of intervening amino acids. Sequences are grouped based on the basic cysteine patterns observed and within these by major taxonomic group (listed in column A). Additional cysteines at the N or C-terminus of the conserved array are represented by additional filled boxes. Additional cysteines within the conserved array are represented as “C.” Major taxonomic groups are color-coded: Annelida (dark rose), Arachnida (light orange), Bacteria (black), Bivalvia (light blue), Cnidaria (light grey), Crustacea (peach), Echinodermata (pink), Fungi (light green), Gastropoda (blue), Hexapoda (orange), Myriapoda (dark orange), Nematoda (lavender), Onychophora (light purple), Plantae (green), Platyhelminthes (light rose), Porifera (dark grey), and Tardigrada (yellow). [file 13104_2016_2291_MOESM1_ESM.xlsx]

## Sheet: Alignment with reference array
Figure S1	Alignment of CS-ab superfamily sequences with reference array				Generalized array and cysteine pairs
Group	Species and name of peptide (if one has been given)	Accession number							CSab		CSH		CSH				CSab				CSH		CSH
	Myxobacteria defensin-like peptide						C1	X	C2	X	C3	X	C4	X	C5	X	C6	X	C7	X	C8	X	C9	X	C10
Myxobacteria	Anaeromyxobacter dehalogenans Defensin-like peptide (AdDLP)	[NCBI Reference Sequence: WP_011422871]										3		18								1
Porifera	Leucetta chagosensis	[GenBank: GO091294]										3		17								1		1
Tardigrada	Milnesium tardigradum Defensin 2	[GenBank: GR861547]								14		2C		24								1
Gastropoda	Littorina saxatalis	[GenBank: FR864485]										3		20								1		32		3
	Traditional insect defensin
Hexapoda	Acalolepta luxuriosa Defensin 1	[Swiss-Prot: Q9BK52]								16		3		9				5				1
	Acalolepta luxuriosa AlCRP	[GenBank: AB104817]								4		3		6				4				1
	Aedes aegypti Defensin A	[Swiss-Prot: P91793]								12		3		9				5				1
	Aedes aegypti Defensin B	[Swiss-Prot: P81602]								12		3		9				5				1
	Aeschna cyanea Defensin	[Swiss-Prot: P80154]								6		3		10				7				1
	Allomyrina dichotoma Defensin	[Swiss-Prot: Q10745]								16		3		9				4				1
	Anomala cuprea Defensin A	[Swiss-Prot: P83669]								16		3		9				4				1
	Anomala cuprea Defensin B	[Swiss-Prot: P83668]								16		3		9				4				1
	Anopheles gambiae Defensin	[Swiss-Prot: Q17027]								12		3		9				5				1
	Apis mellifera Royalisin, Defensin 1	[Swiss-Prot: P17722]								13		3		9				4				1
	Apis mellifera Defensin 2	[NCBI Reference Sequence: NP_001011638]								16		3		9				4				1
	Archeoprepona demophon ARD1	[Swiss-Prot: P84156]								10		3		9				7				1
	Bombus pascuorum Defensin	[Swiss-Prot: P81462]								13		3		9				4				1
	Bombyx mori Defensin A	[NCBI Reference Sequence: NP_001037370]								10		3		9				4				1
	Bombyx mori Defensin B	[GenBank: BAG71131]								4		3		9				5				1
	Bombyx mori Defensin-like protein	[Swiss-Prot: Q45RF8]								10		3		9				4				1
	Chironomus plumosus Defensin A	[Sequence from Reference]								8		3		9				5				1
	Chironomus plumosus Defensin B	[Sequence from Reference]								8		3		9				5				1
	Copris tripartitus Coprisin	[GenBank: ABP97087]								16		3		9				4				1
	Drosophila melanogaster Defensin	[Swiss-Prot: P36192]								12		3		9				5				1
	Eristalis tenax Eristalin	[GenBank: AM706420]								12		3		9				5				1
	Formica aquilonia Defensin	[GenBank: AAX20157]								12		3		9				5				1
	Formica rufa Defensin	[Sequence from Reference]								12		3		9				5				1
	Galleria mellonella Gallerimycin	[Swiss-Prot: Q8MVY9]								4		3		10				4				1
	Galleria mellonella Defensin	[Swiss-Prot: P85213]								10		3		9				7				1
	Glossina morsitans Defensin A	[Swiss-Prot: Q8WTD4]								6		3		9				4				1
	Heliothis virescens Heliomicin	[GenBank: ACR78445]								10		3		9				7				1
	Holotrichia diomphalia Holotricin-1	[Swiss-Prot: Q7M426]								16		3		9				4				1
	Lucilia sericata Lucifensin 2	[GenBank: ADI87383]								12		3		9				5				1
	Lucilia sericata Lucifensin 1	[Sequence from Reference]								12		3		9				5				1
	Lucilia sericata Lucifensin 3	[Sequence from Reference]								12		3		9				5				1
	Lucilia sericata Lucifensin 4	[Sequence from Reference]								6		3		9				5				1
	Lucilia sericata Lucifensin 6	[Sequence from Reference]								6		3		9				5				1
	Lucilia sericata Lucifensin 7	[Sequence from Reference]								4		3		9				5				1
	Macrotermes barneyi Termicin	[GenBank: ACO90349]								4		3		12				4				1
	Mamestra brassicae Defensin	[GenBank: AAL69980]								12		3		9				5				1
	Nasonia vitripennis Navidenfensin 2-2	[Sequence from Reference]								16		3		9				4				1
	Oryctes rhinoceros Defensin	[Swiss-Prot: O96049]								16		3		9				4				1
	Phlebotomus duboscqi Defensin	[Swiss-Prot: P83404]								12		3		9				5				1
	Protophormia terraenovae Phormicin A	[Swiss-Prot: P10891]								12		3		9				5				1
	Protophormia terraenovae Phormicin B	[Swiss-Prot: P10891 (G86R)]								12		3		9				5				1
	Pseudacanthotermes spiniger Termicin	[Swiss-Prot: P82321]								4		3		12				4				1
	Pyrrhocoris apterus Defensin 1	[Swiss-Prot: P37364]								16		3		9				4				1
	Pyrrhocoris apterus Defensin 2	[GenBank: AGI17576]								16		3		9				4				1
	Rhodnius prolixus Defensin A	[GenBank: AAO74624]								16		3		9				4				1
	Rhodnius prolixus Defensin B	[GenBank: AAO74625]								16		3		9				4				1
	Rhodnius prolixus Defensin C	[GenBank: AAO74626]								16		3		9				4				1
	Samia cynthia ricini Scr-gallerimycin	[GenBank: BAG12297]								4		3		10				4				1
	Sarcophaga peregrina Sapecin A	[Swiss-Prot: P18313]								12		3		9				5				1
	Sarcophaga peregrina Sapecin B	[Swiss-Prot: P31529]								6		3		9				5				1
	Sarcophaga peregrina Sapecin C	[Swiss-Prot: P31530]								12		3		9				5				1
	Spodoptera frugiperda Gallerimycin	[Swiss-Prot: Q6XD81]								4		3		10				4				1
	Spodoptera frugiperda Spodoptericin	[GenBank: AAQ18895]								10		3		9				4				1
	Spodoptera frugiperda Sf-cobatoxin	[GenBank: AAP69839]								4		3		9				5				1
	Spodoptera littoralis SpliDef	[GenBank: HQ603825]								10		3		9				4				1
	Spodoptera litura Sl-gallerimycin	[GenBank: JG406586]								4		3		10				4				1
	Stomoxys calcitrans Smd1	[Swiss-Prot: O16136]								12		3		9				5				1
	Stomoxys calcitrans Smd2	[Swiss-Prot: O16137]								12		3		9				5				1
	Tenebrio molitor Tenecin	[Swiss-Prot: Q27023]								16		3		9				5				1
	Triatoma brasiliensis Defensin 1	[Swiss-Prot: Q4VSI0]								16		3		9				4				1
	Zophobas atratus Peptide B	[GenBank: AAB20745]								16		3		9				5				1
	Zophobas atratus Peptide C	[GenBank: AAB20746]								16		3		9				5				1
Arachnida	Androctonus mauritanicus mauritanicus Po-Nh2	[PDB: 1PNH]								4		3		8				4				1
	Androctonus mauritanicus mauritanicusKaliotoxin	[PDB: 2KTX]								5		3		9				4				1
	Androctonus mauritanicus mauritanicus P01	[PDB: 1ACW]								2		3		8				4				1
	Argiope sp. Defensin	[GenBank: AAW01790]								6		3		9				7				1
	Centruiroides limbatus Hongotoxin	[PDB: 1HLY]								5		3		11				4				1
	Centruroides limpidus limpidus Defensin-like peptide	[Swiss-Prot: Q6GU94]								4		3		9				7				1
	Centruroides margaritatus Margatoxin	[PDB: 1MTX]								5		3		11				4				1
	Centruroides noxius Cobatoxin	[PDB: 1PJV]								4		3		9				4				1
	Centruroides noxius Noxiustoxin	[PDB: 1SXM]								5		3		11				4				1
	Cupiennius salei Defensin	[Sequence from Reference]								6		3		9				7				1
	Dermacentor andersoni Defensin	[GenBank: ABK62866]								6		3		9				7				1
	Dermacentor marginatus Defensin	[GenBank: ACJ04433]								6		3		9				7				1
	Dermacentor variabilis Varisin A1	[Swiss-Prot: Q86QI5]								6		3		9				7				1
	Haemaphysalis longicornis Longicin	[Swiss-Prot: Q58A47]								6		3		9				7				1
	Ixodes ricinus Defensin 1	[GenBank: AAP94724]								6		3		9				7				1
	Ixodes ricinus Defensin 2	[GenBank: ABC88432]								6		3		9				7				1
	Ixodes ricinus Defensin MT2	[GenBank: JAA65352]								5		3		10				7				1
	Ixodes ricinus Defensin MT3	[GenBank: JAA71488]								6		3		9				7				1
	Ixodes ricinus Defensin MT4	[GenBank: JAA71477]								6		3		9				7				1
	Ixodes ricinus Defensin MT5	[GenBank: JAA66832]								5		3		10				7				1
	Ixodes ricinus Defensin MT6	[GenBank: JAA71516]								6		3		9				7				1
	Ixodes ricinus Defensin MT7	[GenBank: JAA69779]								6		3		10				7				1
	Ixodes scapularis Scapularisin 1	[GenBank: EEC08934]								6		3		9				7				1
	Ixodes scapularis Scapularisin 2	GenBank: ABJB010277423]								6		3		9				7				1
	Ixodes scapularis Scapularisin 3	[GenBank: EEC13914]								6		3		9				7				1
	Ixodes scapularis Scapularisin 4	[GenBank: ABJB010377501]								6		3		9				7				1
	Ixodes scapularis Scapularisin 5	[GenBank: EEC08933]								6		3		9				7				1
	Ixodes scapularis Scapularisin 6	[GenBank: AAV74387]								6		3		9				7				1
	Ixodes scapularis Scapularisin 7	[GenBank: ABJB011101692]								6		3		9				7				1
	Ixodes scapularis Scapularisin 8	[GenBank: ABJB011096562]								6		3		9				7				1
	Ixodes scapularis Scapularisin 9	[GenBank: ABJB011065840]								6		3		9				7				1
	Ixodes scapularis Scapularisin 10	[GenBank: ABJB010379933]								6		3		9				7				1
	Ixodes scapularis Scapularisin 11	[GenBank: ABJB011080676]								6		3		9				7				1
	Ixodes scapularis Scapularisin 15	[GenBank: ABJB010719289]								5		3		10				7				1
	Ixodes scapularis Scapularisin 16	[GenBank: EEC17916]								6		3		10				7				1
	Ixodes scapularis Scapularisin 19	[GenBank: EEC01374]								6		3		9				7				1
	Ixodes scapularis Scapularisin 20	[GenBank: EEC17844]								6		3		9				7				1
	Ixodes scapularis Scapularisin 22	[GenBank: EEC03289]								6		3		9				7				1
	Ixodes scapularis Scapularisin 23	[GenBank: ABJB010061346]								6		3		9				7				1
	Ixodes scapularis Scapularisin 24	[GenBank: ABJB010520452]								6		3		9				7				1
	Ixodes scapularis Scapularisin 25	[GenBank: ABJB010066055]								6		3		9				7				1
	Ixodes scapularis Scasin 1	[GenBank: EEC18782]								6		3		4		4		8				1
	Ixodes scapularis Scasin 2	[GenBank: ABJB010977893]								6		3		9				8				1
	Ixodes scapularis Scasin 4	[GenBank: ABJB010586641]								6		3		9				7				1
	Ixodes scapularis Scasin 5	[GenBank: ABJB010739942]								6		3		9				7				1
	Ixodes scapularis Scasin 7	[GenBank: ABJB010767832]								6		3		9				7				1
	Ixodes scapularis Scasin 8	[GenBank: ABJB010495451]								6		3		9				4				1
	Ixodes scapularis Scasin 9	[GenBank: ABJB010461586]								6		3		9				4				1
	Ixodes scapularis Scasin 10	[GenBank: ABJB010760265]								6		3		9				4				1
	Ixodes scapularis Scasin 11	[GenBank: ABJB010086782]								6		3		9				4				1		7		33
	Ixodes scapularis Scasin 13	[GenBank: ABJB010272194]								6		3		9				7				1
	Ixodes scapularis Scasin 14	[GenBank: ABJB010907808]								6		3		9				7				1
	Ixodes scapularis Scasin 16	[GenBank: ABJB011065775]								6		3		9				4				1
	Ixodes scapularis Scasin 17	[GenBank: ABJB010453558]								6		3		9				7				1
	Ixodes scapularis Scasin 18	[GenBank: ABJB010836816]								6		3		9				7				1
	Ixodes scapularis Scasin 19	[GenBank: ABJB011050833]								6		3		9				7				1
	Ixodes scapularis Scasin 21	[GenBank: ABJB010067897]								6		3		9				8				1
	Leiurus quinquestriatus hebraeus Defensin	[Swiss-Prot: P41965]								6		3		9				7				1
	Leiurus quinquestriatus hebraeus Charybdotoxin	[Swiss-Prot: P13487]								5		3		10				4				1
	Leiurus quinquestriatus hebraeus Scyllatoxin	[PDB: 1SCY]								4		3		8				4				1
	Leiurus quinquestriatus hebraeus Lq2	[PDB: 1LIR]								5		3		10				4				1
	Leiurus quinquestriatus hebraeus Agitoxin	[PDB: 1AGT]								5		3		9				4				1
	Mesobuthus eupeus Herg-specific scorpion toxin Bekm-1	[PDB: 1LGL]								5		3		10				4				1
	Mesobuthus martensii (Buthus) BmTx1	[Swiss-Prot: Q9NII6]								5		3		10				4				1
	Mesobuthus martensii (Buthus) Bmbktx1	[PDB: 1Q2K]								4		3		9				4				1
	Mesobuthus martensii (Buthus) BmTx2	[PDB: 2BMT]								5		3		10				4				1
	Mesobuthus martensii (Buthus) Bmktx	[PDB: 1BKT]								5		3		9				4				1
	Mesobuthus martensii (Buthus) BmTx3	[PDB: 1M2S]								5		3		10				4				1
	Mesobuthus martensii (Buthus) Bmp01	[PDB: 1WM7]								2		3		8				4				1
	Mesobuthus martensii (Buthus) Bmp02	[PDB: 1DU9]								2		3		8				4				1
	Mesobuthus martensii (Buthus) Bmp03	[PDB: 1WM8]								2		3		8				4				1
	Mesobuthus martensii (Buthus) Bmp07	[PDB: 1PVZ]								5		3		5				4				1
	Mesobuthus martensii (Buthus) Mesotoxin	[Swiss-Prot: A0F0C2]								9		3		9				4				1
	Ornithoctonus hainana Defensin	[Sequence from Reference]								13		3		9				4				1
	Ornithodoros moubata Defensin A	[Swiss-Prot: Q9BLJ3]								6		3		10				7				1
	Ornithodoros moubata Defensin B	[GenBank: BAB41027]								6		3		10				7				1
	Ornithodoros moubata Defensin C	[GenBank: BAC22074]								6		3		10				7				1
	Ornithodoros moubata Defensin D	[GenBank: BAC22073]								6		3		10				7				1
	Ornithodoros papillipes Defensin A	[GenBank: ACJ04425]								6		3		10				7				1
	Ornithodoros papillipes Defensin B	[GenBank: ACJ04426]								6		3		10				7				1
	Ornithodoros papillipes Defensin D	[GenBank: ACJ04427]								6		3		10				7				1
	Ornithodoros puertoricensis Defensin A	[Sequence from Reference]								6		3		10				7				1
	Ornithodoros puertoricensis Defensin B	[Sequence from Reference]								6		3		10				7				1
	Ornithodoros rostratus Defensin A	[GenBank: ACJ04428]								6		3		10				7				1
	Ornithodoros tartakovskyi Defensin A	[GenBank: ACJ04431]								6		3		10				7				1
	Ornithodoros tartakovskyi Defensin B	[GenBank: ACJ04432]								6		3		10				7				1
	Orthochirus scrobiculosus Osk1 toxin	[PDB: 1SCO]								5		3		9				4				1
	Pandinus imperator Scorpine	[Swiss-Prot: P56972]								9		3		8				4				1
	Pandinus imperator Toxin K-beta	[PDB: 1C49]								5		3		10				4				1
	Pandinus imperator Toxin K-A (Pitx-Ka)	[PDB: 2PTA]								5		3		10				4				1
	Phoneutria reidyi Defensin	[Sequence from Reference]								6		3		9				7				1
	Polybetes pythagoricus Defensin	[Sequence from Reference]								6		3		9				7				1
	Tegenaria atrica Defensin	[Sequence from Reference]								6		3		9				7				1
	Tityus serrulatus Tityustoxin	[PDB: 1HP2]								5		3		10				4				1
	Tityus serrulatus Ts kappa	[PDB: 1TSK]								5		3		10				4				1
Crustacea	Daphnia pulex	[GenBank: FE339229]								4		3		9				5				1
	Litopenaeus vannamei	[GenBank: FE088090]								2		3		4				6				1
	Daphnia pulex	[GenBank: FE339755]								4		3		2		7		5				1
Myriapoda	Scolopendra canidens Defensin	[GenBank: AAW01788]								6		3		9				7				1
Tardigrada	Hypsibius dujardini Defensin 1	[TardiBASE: HDC02701]								10		3		9				7				1
	Hypsibius dujardini Defensin 8	[GenBank: CO741522]								7		3		9				5				1
	Milnesium tardigradum Defensin 1	[GenBank: GR863249]								5		3		9				5				1
Onychophora	Peripatopsis sedgwicki	[GenBank: FN243111]								5		3		12				4				1
	Peripatopsis sedgwicki	[GenBank: FN242191]								5		3		12				4				1
	Peripatopsis sedgwicki	[GenBank: FN236522]								4		3		9				4				1
	Peripatopsis sedgwicki	[GenBank: FN243200]								4		3		9				4				1
	Peripatopsis sedgwicki	[GenBank: FN241528]								7		3		9				4				1
	Peripatopsis sedgwicki	[GenBank: FN239939]								7		3		9				4				1
	Peripatopsis sedgwicki	[GenBank: FN233877]								7		3		9				4				1
	Peripatopsis sedgwicki	[GenBank: FN239399]								7		3		9				6				1
Nematoda	Bursaphelenchus xylophilus	[NEMBASE: BXC00487]								5		3		10				4				1
	Caenorhabditis japonica	[NEMBASE: CJC08906]								4		3		9				9				1
	Caenorhabditis remanei Cremycin 1	[GenBank: AEM44803]								5		3		9				6				1
	Caenorhabditis remanei Cremycin 2	[GenBank: AEM44804]								5		3		9				6				1
	Caenorhabditis remanei Cremycin 3	[GenBank: AEM44805]								5		3		9				6				1
	Caenorhabditis remanei Cremycin 4	[Sequence from Reference]								5		3		9				6				1
	Caenorhabditis remanei Cremycin 5	[GenBank: AEM44806]								5		3		9				6				1
	Caenorhabditis remanei Cremycin 6	[GenBank: AEM44807]								4		3		9				6				1
	Caenorhabditis remanei Cremycin 7	[GenBank: AEM44808]								5		3		9				6				1
	Caenorhabditis remanei Cremycin 8	[Sequence from Reference]								5		3		9				6				1
	Caenorhabditis remanei Cremycin 9	[GenBank: AEM44809]								5		3		9				6				1
	Caenorhabditis remanei Cremycin 10	[WormBase: CRE14278]								5		3		9				6				1
	Caenorhabditis remanei Cremycin 11	[GenBank: AEM44810]								5		3		9				6				1
	Caenorhabditis remanei Cremycin 12	[WormBase: CRE14279]								5		3		9				6				1
	Caenorhabditis remanei Cremycin 13	[GenBank: AEM44811]								5		3		9				6				1
	Caenorhabditis remanei Cremycin 14	[Sequence from Reference]								5		3		9				6				1
	Caenorhabditis remanei Cremycin 15	[GenBank: AEM44812]								4		3		9				6				1
	Caenorhabditis remanei	[WormBase: CRE14287]								5		3		9				6				1
	Meloidogyne hapla	[NEMBASE: MHC08639]								10		3		9				6				1
	Meloidogyne javanica	[NEMBASE: MJC04218]								8		3		9				5				1
	Teladorsagia circumcincta	[NEMBASE: TDC00905]								6		3		10				4				1
Bivalvia	Crassostrea virginica Defensin	[Swiss-Prot: P85008]								6		3		9				7				1
	Mytilus edulis Defensin A	[Swiss-Prot: P81610]								5		3		10				7				1
	Mytilus edulis Defensin B	[Swiss-Prot: P81611]								5		3		10				7				1
	Dreissena polymorpha Defensin (Dpd)	[GenBank: ACZ02692]								14		3		9				4				1
	Hyriopsis cumingii HcDef3	[GenBank: AEX88475]								10		3		9				8				1
	Hyriopsis cumingii HcDef4	[Sequence from Reference]								10		3			9			8				1
	Hyriopsis cumingii HcDef2	[Sequence from Reference]								10		3		9
	Ruditapes philippinarum Defensin	[GenBank: AEK78067]								7		3		9				5				1
Gastropoda	Haliotis discus discus Defensin	[Swiss-Prot: D3UAH2]								16		3		9				4				1
Fungi DLP1	Ajellomyces capsulatus/Histoplasma capsulatum Acasin	[GenBank: AAJI01002159]								9		3		10				5				1
	Ajellomyces capsulatus/Histoplasma capsulatum Acapsin 1, 2	[Sequence from Reference]								9		3		10				5				1
	Ajellomyces dermatitidis/Blastomyces dermatitidis Adersin 1, 2	[Sequence from Reference]								9		3		10				5				1
	Arthroderma otae/Microsporum canis Micasin	[GenBank: JN014007]								6		3		9				7				1
	Arthroderma otae/Microsporum canis Micasin 1	[GenBank: JN014008]								6		3		9				7				1
	Arthroderma benhamiae Arbesin	[Sequence from Reference]								6		3		9				7				1
	Aspergillus terreus Atesin 1	[GenBank: AAJN01000157]								5		3		9				7				1
	Aspergillus terreus Atesin 2	[NCBI Reference Sequence: XP_001209108]								5		3		9				7				1
	Pseudoplectania nigrella Plectasin	[Swiss-Prot: Q53I06]								10		3		10				6				1
	Trichophyton rubrum Trirusin	[Sequence from Reference]								6		3		9				7				1
	Trichophyton tonsurans Tritosin	[Sequence from Reference]								6		3		9				7				1
	Trichophyton verrucosum Trivesin	[Sequence from Reference]								6		3		9				7				1
Fungi DLP2	Aspergillus fumigatus (flavus?) Aflasin 2	[Sequence from Reference]								14		3		11				5				1
	Aspergillus nidulans Anisin 1	[NCBI Reference Sequence: XP_662650]								12		3		10				5				1
	Aspergillus nidulans Anisin 2	[GenBank: AACD01000108]								12		3		10				5				1
	Aspergillus terreus Atesin 3	[GenBank: EF541165]								12		3		11				5				1
	Laccaria bicolor Labisin	[Sequence from Reference]								12		3		11				5				1
	Penicillium chrysogenum Pechrysin	[Sequence from Reference]								12		3		11				5				1
	Verticillium albo-atrum Vasin	[Sequence from Reference]								14		3		11				5				1
	Verticillium dahliae Vedasin	[Sequence from Reference]								14		3		11				5				1
Fungi DLP3	Aspergillus clavatus Aclasin, C-term	[GenBank: AAKD03000014]								C9C		3		9				5				1
	Aspergillus flavus Aflasin 1, C-term	[Sequence from Reference]								10		3		9				5				1
	Aspergillus fumigatus Afusin, C-term	[NCBI Reference Sequence: XP_748991]								C9C		3		9				5				1
	Aspergillus oryzae Aorsin, C-term	[GenBank: BAE56652]								10		3		9				5				1
	Chaetomium globosum Cglosin 1, C-term	[GenBank: EAQ86375]								C9C		3		10				5				1
	Neosartorya fischeri Nefisin 2, C-term	[GenBank: AAKE03000016]								C9C		3		9				5				1
	Neosartorya fischeri Nefisin 1, C-term	[Sequence from Reference]								C9C		3		9				5				1
Fungi DLP6	Rhizopus oryzae Rorsin 1	[GenBank: AACW02000043]								11		3		9				5				1
	Rhizopus oryzae Rorsin 2	[GenBank: AACW02000259]								11		3		9				5				1
Fungi DLP7	Aspergillus clavatusAclasin	[Sequence from Reference]								6		3		9				12				1
	Neosartorya fischeri Nefisin	[Sequence from Reference]								6		3		9				12				1
	Insect pattern + 2 N-terminal cysteines
Arachnida	Tityus serrulatus Butantoxin	[PDB: 1C56]				2		4		5		3		10				4				1
Nematoda	Meloidogyne hapla Mehamycin	[NEMBASE: MHC07481]				6		4		11		3		9				7				1
	Meloidogyne hapla	[NEMBASE: MHC08122]				6		4		11		3		9				7				1
	Rotylenchulus reniformis	[GenBank: GT737647]				4		10		5		3		10				7				1
	Scorpion Na-channel toxin
Arachnida	Androctonus australis hector Toxin II	[PDB: 1AHO]						3		5		3		9				9				1		14
	Buthus occitanus tunetanus LVP1a	[Swiss-Prot: P84810]								8		3		9				4				1		17
	Buthus occitanus tunetanus LVP1b	[Swiss-Prot: P84809]								7		3		10				9				1		17
	Centruroides exilicauda Scorpion toxin variant 3	[PDB: 2SN3]						3		8		3		11				4				1		16
	Centruroides exilicauda Neurotoxin	[PDB: 1NH5]						3		5		3		9				4				1		16
	Centruroides noxius Toxin 2	[PDB: 1CN2]						3		8		3		11				4				1		16
	Centruroides noxius Toxin Cn12	[PDB: 1PE4]						3		9		3		10				4				1		17
	Centruroides sculpturatus Toxin CsEv2	[Swiss-Prot: P01493]						3		8		3		11				4				1		16
	Centruroides sculpturatus Variant 1 neurotoxin	[PDB: 1VNA]						3		8		3		11				4				1		16
	Centruroides sculpturatus Beta-neurotoxin	[PDB: 2B3C]						3		8		3		11				4				1		16
	Centruroides sculpturatus Neurotoxin	[PDB: 1NRA]						3		5		3		9				6				1		14
	Hottentotta judaicus (Buthotus judaicus) Toxin Bjxtr-It	[PDB: 1BCG]								10		3		10				C3				1		19
	Leiurus quinquestriatus hebraeus Insecticidal alpha scorpion toxin	[PDB: 1LQI]						3		5		3		9				9				1		14
	Leiurus quinquestriatus hebraeus Alpha-like toxin Lgh Iii	[PDB: 1BMR]						3		6		3		9				9				1		15
	Leiurus quinquestriatus quinquestriatusAnti-mammal and anti-insect LQQii toxin	[PDB: ILQQ]						3		5		3		9				9				1		14
	Mesobuthus martensii (Buthus) Neurotoxin Bmk M1	[PDB: 1SN1]						3		5		3		9				9				1		14
	Mesobuthus martensii (Buthus) Neurotoxin Bmk M4	[PDB: 1SN4]						3		5		3		9				9				1		14
	Mesobuthus martensii (Buthus) Alpha-like toxin Bmk M7	[PDB: 1KV0]						3		5		3		9				9				1		14
	Mesobuthus martensii (Buthus) Neurotoxin Bmk M8	[PDB: 1SNB]						3		5		3		9				9				1		14
	Mesobuthus martensii (Buthus) Alpha-insect toxin Bmkait 1	[PDB: 1OMY]						3		5		3		9				9				1		14
	Mesobuthus martensii (Buthus) Neurotoxin	[PDB: 1CHZ]						3		5		3		9				9				1		14
	Mesobuthus tamulus Neurotoxin	[PDB: 1DQ7]						3		5		3		9				9				1		14
	Tityus serrulatus Neurotoxin Ts1	[PDB: 1B7D]						3		7		3		9				4				1		16
Tardigrada	Hypsibius dujardini Defensin 2	[GenBank: CO741284]						1		6		3		9				7				1		13
	Hypsibius dujardini Defensin 7	[GenBank: CO741157]						1		6		3		9				7				1		13
Platyhelminthes	Schistosoma mansoni	[GenBank: EX499237]						3		7		3		9				4				1		16
	Schistosoma mansoni	[GenBank: EX499261]						3		7		3		10				4				1		16
	Schistosoma mansoni	[GenBank: EX499243]						3		7		3		9				6				1		14
	Schistosoma mansoni	[GenBank: EX499256]						3		7		3		9				6				1		14
	Scorpion Cl-channel toxin
Arachnida	Centruroides noxius Ergtoxin	[PDB: 1PX9]						5		7		2C		9				4				1
	Leiurus quinquestriatus Chlorotoxin	[PDB: 1CHL]						2		10		2C		7				4				1
	Mesobuthus eupeus Insectotoxin	[PDB: 1SIS]						2		10		2C		5				4				1
Tardigrade	Hypsibius dujardini Defensin 3	[GenBank: CO741737]						2		7		2C		9				7				1
	Milnesium tardigradum Defensin 5	[GenBank: GR861858]						3		7		2C		10				12				1
	Milnesium tardigradum Defensin 6	[GenBank: GR861612]						10		4		2C		9				5				1
	Milnesium tardigradum Defensin 7	[GenBank: GR865187]				5C		2		11		2C		16				4				1
	Milnesium tardigradum Defensin 8	[GenBank: GR864191]				5C		2		11		2C		16				4				1
	Plant/drosomycin
Hexapoda	Drosophila melanogaster Drosomycin	[Swiss-Prot: P41964]						8		7		3		9				5				1		2
	Drosophila melanogaster Drosomycin 2	[GenBank: ABY84135]						8		7		3		9				5				1		2
Nematoda	Panagrolaimus superbus	[NEMBASE: PSC02929]						13		6		3		12				4				1		1
Plantae	Aesculus hippocastanum Ah-AMP1	[GenBank: AAB34970]						11		5		3		10				8				1		3
	Arabidopsis halleri Ah-PDF1.1	[GenBank: AAY27736]						10		5		3		10				8				1		3
	Arabidopsis thaliana PDF1.1	[NCBI Reference Sequence: NP_565119]						10		5		3		10				8				1		3
	Arabidopsis thaliana PDF1.2	[Swiss-Prot: Q9FI23]						10		5		3		10				8				1		3
	Arabidopsis thaliana PDF1.3	[NCBI Reference Sequence: NP_180171]						10		5		3		10				8				1		3
	Arabidopsis thaliana Trypsin inhibitor	[PDB: 1JXC]				9		12		8		3		10				9				1		2
	Arachis hypogaea Peanut allergen Arah12	[GenBank: EY396089]						10		5		3		10				4				1		3
	Arachis hypogaea Peanut allergen Arah13	[GenBank: EY396019]						10		5		3		10				5				1		3
	Beta vulgaris AX1	[Swiss-Prot: P81493]						10		5		3		9				5				1		3
	Beta vulgaris AX2	[Swiss-Prot: P82010]						10		5		3		9				5				1		3
	Brassica campestris BSD1	[Sequence from Reference]						10		5		3		10				8				1		3
	Brassica oleracea PCP-A1	[GenBank: CAA06464]						8		4		3		12				9				1		3
	Capsicum annuum CaDEF1	[GenBank: AAL35366]						10		5		3		9				6				1		3
	Capsicum annuum J1-1	[Swiss-Prot: Q43413]						10		5		3		9				6				1		3
	Capsicum chinense Gamma-thionin	[GenBank: AAD21200]						10		5		3		10				6				1		3
	Cassia fistula Peptide 5459	[Sequence from Reference]						10		8		3		10				5				1		3
	Cassia fistula Peptide 5144	[Sequence from Reference]						10		8		3		10				4				1		3
	Clitoria ternatea Ct-AMP1	[GenBank: AAB34971]						10		5		3		10				7				1		3
	Dahlia merckii Dm-AMP1	[GenBank: AAB34972]						10		5		3		10				8				1		3
	Echinocloa crusgalli Ec-AMP-D1	[Swiss-Prot: P86518]						10		5		3		9				5				1		3
	Echinocloa crusgalli Ec-AMP-D2	[Sequence from Reference]						10		5		3		9				5				1		3
	Elaeis guineensis EGAD1	[GenBank: AF322914]						10		5		3		9				6				1		3
	Ginkgo biloba Gbd	[GenBank: AAU04859]						10		5		3		9				8				1		3
	Glycine max Defensin	[Swiss-Prot: Q07502]						10		5		3		9				5				1		3
	Hardenbergia violacea HvAMP1	[Sequence from Reference]						10		5		3		10				5				1		3
	Helianthus annuus HaDEF1	[GenBank: AF364865]						10		5		3		10				8				1		3
	Helianthus annuus SD2	[Swiss-Prot: P82659]						10		5		3		9				6				1		3
	Heuchera sanguinea Hs-AMP1	[Swiss-Prot: P0C8Y5]						10		5		3		11				8				1		3
	Hordeum vulgare Gamma-hordothionin	[Swiss-Prot: P20230]						10		5		3		9				6				1		3
	Hordeum vulgare Omega-hordothionin	[Sequence from Reference]						10		5		3		12				4				1		3
	Ipomoea batatas SPD1	[GenBank: AY552546]						10		5		3		9				6				1		3
	Lens culinaris LcDef	[GenBank: ABP04037]						10		5		3		10				5				1		3
	Lepidium meyenii Lm-def	[GenBank: AAV85992]						10		5		3		10				8				1		3
	Medicago sativa MsDEF1	[GenBank: AAG40321]						10		3		3		10				5				1		3
	Mendicago trucatula MtDEF2	[GenBank: AAQ91290]						10		5		3		10				4				1		3
	Nicotiana alata NaD1	[Swiss-Prot: Q8GTM0]						10		5		3		9				6				1		3
	Nicotiana megalosiphon Nm-Def02, Nmdef2	[GenBank: ACR46857]						8		5		3		10				5				1		3
	Nigella sativa Ns-D1	[Swiss-Prot: P86972]						10		5		3		10				8				1		3
	Nigella sativa Ns-D2	[Swiss-Prot: P86973]						10		5		3		10				8				1		3
	Pachyrrhizus erosus SPE10	[GenBank: AAT80338]						10		5		3		10				5				1		3
	Pentadiplandra brazzeana Brazzein (sweet tasting protein)	[Swiss-Prot: P56552]						10		5		3		10				9				1		2
	Petunia hybrida PhD1	[Swiss-Prot: Q8H6Q1]				3		6		5		2C		9				6				1		3
	Petunia hybrida PhD2	[Swiss-Prot: Q8H6Q0]				3		6		5		2C		11				6				1		3
	Phaseolus limensis BLBAFP	[Sequence from Reference]						10		5		3		10				5				1		3
	Phaseolus vulgaris PvD1	[GenBank: ADR30066]						10		5		3		10				5				1		3
	Phaseolus vulgaris WCBAFP	[Sequence from Reference]						10		5		3		10				5				1		3
	Pinus sylvestris PsDef1	[Swiss-Prot: A4L7R7]						10		5		3		9				8				1		3
	Pisum sativum PsD1, Psd1	[Swiss-Prot: P81929]						10		5		3		10				4				1		3
	Pisum sativum PsD2, Psd2	[Swiss-Prot: P81930]						10		5		3		10				5				1		3
	Prunus persica Pp-def1	[GenBank: AAL85480]						10		5		3		9				6				1		3
	Raphanus sativus RsAFP1	[GenBank: AAA69541]						10		5		3		10				8				1		3
	Raphanus sativus RsAFP2	[GenBank: AAA69540]						10		5		3		10				8				1		3
	Saccharum officinarum Sd1	[GenBank: CA112870]						10		5		3		9				8				1		3
	Saccharum officinarum Sd2	[GenBank: CA095771]						10		5		3		9				6				1		3
	Saccharum officinarum Sd3	[GenBank: CA259771]						10		5		3		9				8				1		3
	Saccharum officinarum Sd4	[GenBank: CA259589]						10		5		3		9				6				1		3
	Saccharum officinarum Sd5	[GenBank: CA297803]						10		5		3		11				8				1		3
	Saccharum officinarum Sd6	[GenBank: CA188998]						10		5		3		16								1		3
	Solanum lycopersicum DEF2	[GenBank: AW623541]						10		5		3		9				6				1		3
	Sorghum bicolor SIalpha1	[Swiss-Prot: P21923]						10		5		3		11				4				1		3
	Sorghum bicolor SIalpha2	[Swiss-Prot: P21924]						10		5		3		9				6				1		3
	Sorghum bicolor SIalpha3	[Swiss-Prot: P21925]						10		5		3		9				6				1		3
	Spinacea oleracea SoD2	[Swiss-Prot: P81571]						10		5		3		9				6				1		3
	Stellaria media Sm-AMP-D1	[Sequence from Reference]						10		5		3		10				8				1		3
	Tephrosia villosa TvD1	[GenBank: AAX86993]						10		5		3		10				5				1		3
	Trichosanthes kirilowii TDEF	[GenBank: ABF74600]						10		5		3		9				6				1		3
	Trigonella foenum- graecum Tfgd1	[GenBank: AAO72632]						10		5		3		10				5				1		3
	Triticum aestivum TAD1	[GenBank: BAC10287]						10		5		3		9				8				1		3
	Triticum kiharae Tk-AMP-D1	[Swiss-Prot: P84963]						10		5		3		9				8				1		3
	Triticum monococcum [Tm-AMP-D1.2]	[Swiss-Prot: P84964]						10		5		3		9				8				1		3
	Triticum turgidum Gamma1-purothionin	[PRF: 227202]						10		5		3		9				6				1		3
	Triticum turgidum Gamma2-purothionin	[PRF: 227203]						10		5		3		9				6				1		3
	Vicia faba Defensin	[GenBank: ACI02059]						10		5		3		10				5				1		3
	Vigna angularis VaD1	[Sequence from Reference]						9		5		3		9				6				1		3
	Vigna radiata VrD1	[GenBank: AAR08912]						9		5		3		9				6				1		3
	Vigna radiata VrCRP	[Sequence from Reference]						9		5		3		9				6				1		3
	Vigna unguiculata Cp-thionin I	[Swiss-Prot: P83399]						10		5		3		9				6				1		3
	Vigna unguiculata Cp-thionin II	[Sequence from Reference]						9		5		3		9				6				1		3
	Vigna unguiculata VUDEF	[Sequence from Reference]						10		5		3		10				5				1		3
	Vitis vinifera Vv-AMP1	[Sequence from Reference]						10		5		3		9				6				1		3
	Wasabia japonica WT1	[GenBank: AB012871]						10		5		3		10				8				1		3
	Zea mays Gamma-1-zeathionin	[Swiss-Prot: P81008]						10		5		3		9				6				1		3
	Zea mays Gamma-2-zeathionin, PDC-1	[Swiss-Prot: P81009						10		5		3		11				4				1		3
	Zea mays ZmESR-6	[NCBI Reference Sequence: NP_001105777]						8		11		3		10				6				1		3
Human	Homo sapiens Drosomycin-like defensin (DLD)	[GenBank: AK024601]						8		1		19						5				1
	Fungal defensin-like peptide family 4
Fungi	Aspergillus clavatus Aclasin, N-term	[GenBank: AAKD03000014]						5		7		3		10				5		5		1
	Aspergillus flavus Aflasin 1, N-term	[Sequence from Reference]						5		7		3		10				5		5		1
	Aspergillus fumigatus Afusin, N-term	[NCBI Reference Sequence: XP_748991]						5		7		3		10				5		5		1
	Aspergillus oryzae Aorsin, N-term	[GenBank: BAE56652]						5		7		3		10				5		5		1
	Chaetomium globosum Cglosin 1, N-term	[GenBank: EAQ86375]						4		6		3		10				5		6		1
	Neosartorya fischeri Nefisin 2, N-term	[GenBank: AAKE03000016]						5		7		3		10				5		5		1
	Neosartorya fischeri Nefisin 1, N-term	[Sequence from Reference]						5		7		3		10				5		5		1
	Fungal defensin-like peptide family 5
Fungi	Chaetomium globosum Cglosin2	[GenBank: AAFU01000488]						13		7		3		6		2		7				1		C3
	Arthroderma gypseum Agysin	[Sequence from Reference]						13		9		3		6		2		7				1		C3
	Aspergillus flavus Aflasin 3	[Sequence from Reference]						13		5		3		6		2		7				1		C3
Tardigrada	Hypsibius dujardini Defensin 4	[GenBank: CD449538]						8		7		3		10		2		2				1		7
	Mollusk/nematode defensin
Bivalvia	Crassostrea gigas Defensin	[GenBank: AJ565499]								6		3		4		4		8				1		2
	Cristaria plicata Defensin	[GenBank: AGG86914]								6		3		5		4		8				1		1
	Hyriopsis cumingii HcDef1	Reference, HcDef1								6		3		4		4		8				1		1
	Hyriopsis cumingii HcDef5	Reference, HcDef5								6		3		5		4		5				1		2
	Hyriopsis cumingii HcDef6	Reference, HcDef6								8C1		3		5		3		8				1
	Mytilus galloprovincialis MGD1	[Swiss-Prot: P80571]								5		3		6		3		7				1		2
	Mytilus galloprovincialis MGD2	[Swiss-Prot: Q9U6U0]								5		3		6		3		7				1		2
	Mytilus galloprovincialis Myticin A	[Swiss-Prot: P82103]								4		3		4		4		8				1		2
	Mytilus galloprovincialis Myticin B	[Swiss-Prot: P82102]								4		3		4		4		8				1		2
Nematoda	Ancylostoma caninum	[NEMBASE: ACC38241]								15		3		4		4		8				1		2
	Ancylostoma caninum	[NEMBASE: ACC17687]								17		3		4		4		8				1		2
	Ancylostoma ceylanicum	[NEMBASE: AYC00542]								15		3		4		4		8				1		2
	Ascaris lumbricoides	[NEMBASE: ALC00086]								15		3		4		4		8				1		2
	Ascaris lumbricoides	[NEMBASE: ALC00177]								15		3		4		4		8				1		2
	Ascaris lumbricoides	[NEMBASE: ALC00180]								15		3		4		4		8				1		2
	Ascaris suum ASABF-alpha	[GenBank: BAA89497]								15		3		4		4		8				1		2
	Ascaris suum ASABF-beta	[GenBank: BAC00497]								15		3		4		4		8				1		2
	Ascaris suum ASABF-gamma	[GenBank: BAC00498]								15		3		4		4		8				1		2
	Ascaris suum ASABF-delta	[GenBank: BAC00499]								15		3		4		4		8				1		2
	Ascaris suum ASABF-epsilon	[GenBank: BAC41495]								13		3		4		4		8				1		2
	Ascaris suum ASABF-zeta	[GenBank: BAC57992]								15		3		4		4		8				1		2
	Ascaris suum	[NEMBASE: ASC03701]								15		3		4		5		8				1		2
	Ascaris suum	[NEMBASE: ASC03066]								15		3		4		4		8				1		2
	Ascaris suum	[NEMBASE: ASC17142]								15		3		4		4		8				1		2
	Caenorhabditis brenneri	[NEMBASE: CBC04439]								15		3		4		4		8				1		2
	Caenorhabditis brenneri	[WormBase: CBN15906]								15		3		4		4		8				1		2
	Caenorhabditis brenneri	[WormBase: CBN16351]								15		3		4		4		8				1		2
	Caenorhabditis brenneri	[WormBase: CBN14150]								18		3		4		4		12				1		2
	Caenorhabditis brenneri CbnABF6	[WormBase: CBN15115]								13		3		4		4		10				1		2
	Caenorhabditis brenneri	[WormBase: CBN22403]								15		3		4		4		8				1		2
	Caenorhabditis brenneri	[WormBase: CBN15401]								9		3		5		4		7				1		7
	Caenorhabditis brenneri	[WormBase: CBN00173]								9		3		5		4		7				1		7
	Canorhabditis briggsae CbrABF2	[WormBase: CBG11981]								15		3		4		4		8				1		2
	Canorhabditis briggsae	[WormBase: CBG09224]								13		3		4		4		8				1		2
	Canorhabditis briggsae CbrABF5	[WormBase: CBG00070]								18		3		4		4		11				1		2
	Canorhabditis briggsae CbrABF6	[WormBase: CBG00069]								13		3		4		4		10				1		2
	Caenorhabditis elegans CeABF1	[NCBI Reference Sequence: NP_491253]								15		3		4		4		8				1		2
	Caenorhabditis elegans CeABF2	[NCBI Reference Sequence: NP_491252]								15		3		4		4		8				1		2
	Caenorhabditis elegans CeABF3	[NCBI Reference Sequence: NP_506950]								18		3		4		4		11				1		2
	Caenorhabditis elegans CeABF4	[NCBI Reference Sequence: NP_507965]								17		3		4		4		11				1		2
	Caenorhabditis elegans CeABF5	[NCBI Reference Sequence: NP_510136]								18		3		4		4		11				1		2
	Caenorhabditis elegans CeABF6	[NCBI Reference Sequence: NP_741914]								13		3		4		4		10				1		2
	Caenorhabditis elegans	[WormBase: Y38H6C.23]								17		3		4		4		11				1		2
	Caenorhabditis elegans fipr-29	[WormBase: H06I04.7]								9		3		5		4		7				1		7
	Caenorhabditis japonica	[WormBase: CJA09228]								18		3		4		4		11				1		2
	Caenorhabditis japonica CjpABF6	[WormBase: CJA03860]								13		3		4		4		10				1		2
	Caenorhabditis japonica	[NEMBASE: CJC05393]								15		3		4		4		8				1		2
	Caenorhabditis remanei	[WormBase: CRE07955]								15		3		4		4		8				1		2
	Caenorhabditis remanei CreABF5	[WormBase: CRE24112]								18		3		4		4		11				1		2
	Caenorhabditis remanei CreABF6	[WormBase: CRE24111]								13		3		4		4		10				1		2
	Caenorhabditis remanei	[WormBase: CRE25171]								13		3		4		4		8				1		2
	Caenorhabditis remanei	[WormBase: CRE02801]								7		3		4		4		10				1		2
	Caenorhabditis sp. 5 AC-2008	[NEMBASE: CSC00683]								18		3		4		4		11				1		2
	Caenorhabditis sp. 5 AC-2008	[NEMBASE: CSC01351]								13		3		4		4		10				1		2
	Haemonchus contortus	[NEMBASE:HCC06231]								15		3		4		4		8				1		2
	Haemonchus contortus	[NEMBASE: HCC02570]								15		3		4		4		8				1		2
	Haemonchus contortus	[NEMBASE: HCC02002]								15		3		4		4		8				1		2
	Necator americanus	[NEMBASE: NAC00042]								15		3		4		4		8				1		2
	Necator americanus	[GenBank: GE625123]								16		3		4		4		8				1		2
	Nippostrongylus brasiliensis	[NEMBASE: NBC02237]								15		3		4		4		8				1		2
	Parastrongyloides trichosuri	[NEMBASE: PTC03950]								15		3		4		4		8				1		2
	Parastrongyloides trichosuri	[NEMBASE: PTC03906]								15		3		4		4		8				1		2
	Pratylenchus penetrans	[NEMBASE: PEC00189]								15		3		4		4		8				1		2
	Pristionchus pacificus	[WormBase: PPA22162]								16		3		4		4		8				1		2
	Pristionchus pacificus	[WormBase: PPA01653]								16		3		4		4		8				1		2
	Pristionchus pacificus	[NEMBASE: PPC03474]								6		4		2		4		4				1		2
	Toxascaris leonina	[NEMBASE: TLC00308]								13		3		4		4		8				1		2
	Toxascaris leonina	[NEMBASE: TLC00068]								4		3		4		4		8				1		2
	Toxocara canis	[NEMBASE: TCC00437]								15		3		4		4		8				1		2
	Toxocara canis	[NEMBASE: TCC02268]								15		3		4		4		8				1		2
	Toxocara canis	[NEMBASE: TCC00565contig2]								15		3		4		4		8				1		2
	Toxocara canis	[NEMBASE: TCC02370]								13		3		4		4		8				1		2
	Toxocara canis	[NEMBASE: TCC00389]								13		3		4		4		8				1		2
	Xiphinema index	[NEMBASE: XIC00639]								10		3		5		4		7				1		7
	Xiphinema index	[NEMBASE: XIC04611]								10		3		5		4		7				1		7
Arachnida	Heterometrus spinifer Hstx1	[PDB: 1QUZ]								5		3		5		4		4				1		2
	Pandinus imperator Pi7 non-toxic peptide	[PDB: 1QKY]								5		3		5		4		4				1		2
	Pandinus imperator Pi4	[PDB: 1N8M]								5		3		5		4		4				1		2
	Scorpio maurus Maurotoxin	[PDB: 1TXM]								5		3		5		4		4				1		2
Porifera	Suberites domuncula ASABF-type antimicrobial peptide	[GenBank: CCC55928]								6		3		4		4		4				1		2
Tardigrada	Milnesium tardigradum Defensin 3	[GenBank: GR860666]								4		3		4		4		4				1		2
	Milnesium tardigradum Defensin 4	[GenBank: GR862104]								4		3		4		3		8				1		2
Crustacea	Daphnia pulex	[GenBank: EFX73794]								27		3		4		4		8				1		2
	Daphnia pulex	[GenBank: FE421610]								27		3		4		4		8				1		2
	ASABF 6-Cys-alpha
Nematoda	Ascaris suum ASABF-6cys-alpha	[GenBank: BAC41496]										3		4		5		8				1
	Ancylostoma ceylanicum	[NEMBASE: AYC00474]										3		4		4		8				1		2
	Canorhabditis briggsae	[WormBase: CBG09786]								8		20				4		8				1		2
	Canorhabditis briggsae	[WormBase: CBG21681]										3		4		4		8				1		2
	Caenorhabditis remanei	[NEMBASE: CRC00359]										3		4		4		11				1		2
	Meloidogyne hapla	[NEMBASE: MHC07477]										4		3		4		6				2
	Meloidogyne hapla	[NEMBASE: MHC08815]										4		3		4		6				2
	Mytilin									3		3		4		11				1		1		2
Bivalvia	Mytilus edulis Mytilin A	[Swiss-Prot: P81612]								3		3		4		11				1		1		2
	Mytilus edulis Mytilin B	[Swiss-Prot: P81613]								3		3		4		11				1		1		2
	Mytilus galloprovincialis Mytilin B	[GenBank: AAD45013]								3		3		4		11				1		1		2
	Mytilus galloprovincialis Mytilin C	[Sequence from Reference]								3		3		4		11				1		1
	Mytilus galloprovincialis Mytilin D	[GenBank: ACF21701]								3		3		4		11				1		1		2
	Mytilus galloprovincialis Mytilin G1	[Sequence from Reference]								3		3		4		11				1		1		2
	Macin
Cnidaria	Hydra magnipapillata Hydramacin	[GenBank: ABE26989]						6		14		3		9				6		8		1
	Acropora palmata	[GenBank: GW203080]						6		14		3		1		7		6		8		1		12
	Anemonia viridis	[GenBank: FK740859]						6		14		3		1		7		6		8		1		11
	Anemonia viridis	[GenBank: FK731853]						6		14		3		1		7		6		8		1		11
	Clytia hemisphaerica	[GenBank: FP967549]				14		6		14		3		9				6		8		1
	Clytia hemisphaerica	[GenBank: FP943555]				14		6		14		3		9				6		8		1
	Clytia hemisphaerica	[GenBank: FP966428]				14		6		14		3		9				6		8		1
	Metridium senile	[GenBank: FC831074]						6		14		3		1		7		6		7		1		11
	Montastraea faveolata	[GenBank: GW270650]						6		14		3		9		2		3		8		1		5
	Montastraea faveolata	[GenBank: GW256715]						6		14		3		9		2		3		8		1		5
	Podocoryna carnea	[GenBank: DY451332]				15		6		14		3		9				6		8		1
Porifera	Leucetta chagosensis	[GenBank: GO092849]						6		14		3		9				6		9		1
Annelida	Hirudo medicinalis Neuromacin	[Swiss-Prot: A8V0B3]						6		14		3		9				7		9		1
	Hirudo medicinalis Theromacin	[Swiss-Prot: A8I0L8]						6		14		3		2		7		7		9		1		13
	Theromyzon tessulatum Theromacin	[GenBank: AAR12065]						6		14		3		2		7		7		9		1		13
Bivalvia	Mytilus galloprovincialis Mytimacin 1	[GenBank: CCC15015]						6		14		3		1		7		6		9		1		11
	Mytilus galloprovincialis Mytimacin 2	[GenBank: CCC15016]						6		14		3		9				6		8		1
	Mytilus galloprovincialis Mytimacin 3	[GenBank: CCC15017]						6		14		3		9				6		8		1
	Mytilus galloprovincialis Mytimacin 4	[GenBank: CCC15018]						6		14		3		1		7		6		9		1		11
	Mytilus galloprovincialis Mytimacin 5	[GenBank: CCC15019]						6		14		2C		1		7		6		8		1		12		9
	Hyriopsis cumingii Hc theromacin	[GenBank: GU123628]						6		14		3		1		7		6		5		1		12
Gastropoda	Achatina fulica Mytimacin-AF	[GenBank: AFR36920]						6		14		3		1		7		6		9		1		11
	Aplysia californica	[NCBI Reference Sequence: XP_005103372]						6		14		3		9				6		8		1
	Aplysia californica	[NCBI Reference Sequence: NP_001191629]						6		14		3		9				6		10		1
	Aplysia californica	[NCBI Reference Sequence: XP_005095540]										3		8				6		8		1
Echinodermata	Asterina pectinifera/Patiria pectinifera	[GenBank: DB418655]						6		11		3		9				2		9		1
	Asterina pectinifera/Patiria pectinifera	[GenBank: DB424270]						6		14		3		9				6		9		1
	Patiria miniata	[GenBank: EX453588]						6		14		3		4		4		6		8		1		2
Tardigrada	Hypsibius dujardini Defensin 5	[GenBank: CO507946]						8		13		3		9				6		9		1
	Hypsibius dujardini Defensin 6	[GenBank: CO508499]						8		13		3		9				6		9		1
Onychophora	Peripatopsis sedgwicki	[GenBank: FN237260]		3		1		5		1		3		4		3		1		5		1		3
Myriapoda	Archispirostreptus gigas	[GenBank: FN197329]						4		5		3		2		8		6				1
Crustacea	Daphnia pulex	[GenBank: EFX83704]						6		14		3		9				6		11		1
